# Supplementary material for: Novel cervical pedicle screw design to enhance the safety insertion without compromising biomechanical strength
Source: PLoS One. 2025 Aug 28;20(8):e0331066. doi: 10.1371/journal.pone.0331066 (PMC12393700; doi:10.1371/journal.pone.0331066)
Supplement: S1 Data — S2 Data. Human Participants Research Checklist. (XLSX) [file pone.0331066.s001.xlsx]

## Sheet: Safety insertion experiment
	Model 1		Model 2		Model 3		Model 4		Model 5		Model 6
Cervicle level	Lt	Rt	Lt	Rt	Lt	Rt	Lt	Rt	Lt	Rt	Lt	Rt
C3	N/0	T/0	T/0	N/0	N/0	T/1	T/1	N/0	T/0	N/0	N/0	T/0
C4	N/0	T/0	N/0	T/0	T/0	N/0	N/0	T/0	T/1	N/0	T/0	N/0
C5	T/1	N/0	T/0	N/0	N/0	T/0	N/0	T/0	T/0	N/0	T/0	N/0
C6	T/2	N/0	T/1	N/0	T/1	N/0	N/0	T/0	N/0	T/0	T/0	N/0
C7	N/0	N/0	N/0	T/2	N/0	T/0	T/0	N/0	N/0	T/0	T/0	N/0
	N=New model screw, T=Standard model screw
	Number = grade of perforation 0,1,2,3

## Sheet: Pullout strength
		Specimen I	Specimen II	Specimen III	Specimen IV	Specimen V	Average
Maximum Pull-Out Force (N)	New screw Design	450.161	463.247	479.193	489.47	366.201	449.655
	Standard screw design	277.367	523.923	569.332	535.889	568.528	495.008
	Lateral mass screw	212.623	104.423	195.646	160.575	N/A	168.317
